# Supplementary material for: Video Consultations for Patients Traveling Internationally for Medical Care: An Observational Study of a Tertiary Hospital in South Korea
Source: Int J Environ Res Public Health. 2025 Mar 24;22(4):481. doi: 10.3390/ijerph22040481 (PMC12026667; doi:10.3390/ijerph22040481)
Supplement: Supplementary file 1 [file ijerph-22-00481-s001.zip]

Archive with 1 entries (1 files):
- ijerph-3481742-supplementary.pdf
